# Supplementary material for: Subaortic pannus causing complete outlet obstruction after bioprosthetic aortic valve replacement in a patient with left ventricular assist device: a case report
Source: Eur Heart J Case Rep. 2024 Nov 5;8(12):ytae592. doi: 10.1093/ehjcr/ytae592 (PMC11630842; doi:10.1093/ehjcr/ytae592)
Supplement: ytae592_Supplementary_Data [file ytae592_supplementary_data.zip]

Archive with 3 entries (3 files):
- Video1_TOE_16.10.2019_AR.mp4
- Video2_TTE15.6.2022_NOAR.mp4
- Video3_TTE15.6.2022_NoSAPNooverlay.mp4
